# Supplementary material for: Systematic review on gene–sun exposure interactions in skin cancer
Source: Mol Genet Genomic Med. 2023 Aug 3;11(10):e2259. doi: 10.1002/mgg3.2259 (PMC10568388; doi:10.1002/mgg3.2259)
Supplement: Supplementary file 2 — File S2. [file MGG3-11-e2259-s002.xlsx]

## Sheet: extracted_data
Systematic review on gene-sun exposure interactions in skin cancer (Rasha Shraim, Mohamed Ziad Farran, Shiyao He, Jelena Marunica Karsaj, Lina Zgaga, Ross McManus)
Sheet 1: interaction data extracted from each included study shown below.
Sheet 2: interaction results collated in a summary table.
Rizzato et. al. 2011
From text: "For all the 17 SNPs, we have thoroughly analyzed all the possible pair-wise G–G and G–E interactions using the MDR method with 10- fold cross-validation. This did not reveal any statistically significant interaction (the best model described had cross-validation consistency 7/10, test balance accuracy 0.58, OR 1.99, 95% CI 0.92–4.33, P-value = 0.08)."
Table IV. Association of rs1143627 and rs1800629 risk of BCC and skin response to sun exposure
	Controls (a)	Cases (a)	Total	OR (95%CI) (b)	P-value	P-trend
ILIB, rs1143627
Blistered/burnt
TT	59	85	144			0.5083
TC	53	64	117	0.83 (0.5-1.36)	0.454
CC	14	17	31	0.83 (0.38-1.81)	0.635
TC + CC				0.83 (0.52-1.32)	0.426
Total	126	166	292
Mild burn
TT	67	64	131			0.3838
TC	56	66	122	1.17 (0.71-1.93)	0.535
CC	18	22	40	1.23 (0.6-2.52)	0.568
TC + CC				1.19 (0.74-1.89)	0.474
Total	141	152	293
Tanning/no change
TT	83	80	163			0.0019
TC	91	53	144	0.59 (0.37-0.94)	0.026
CC	28	9	37	0.33 (0.15-0.74)	0.007
TC + CC				0.53 (0.34-0.82)	0.005
Total	202	142	344
TNF, rs1800629
Blistered/burnt
GG	113	120	233			0.0005
GA	23	48	71	2.02 (1.15-3.55)	0.015
AA	0	9	9
GA + AA				2.4 (1.38-4.16)	0.002
Total	136	177	313
Mild burn
GG	112	110	222			0.4677
GA	41	45	86	1.13 (0.68-1.86)	0.643
AA	3	5	8	1.92 (0.44-8.31)	0.383
GA + AA				1.18 (0.72-1.91)	0.512
Total	156	160	316
Tanning/no change
GG	158	119	277			0.9473
GA	52	33	85	0.84 (0.51-1.39)	0.506
AA	5	6	11	1.57 (0.46-5.29)	0.471
GA + AA				0.91 (0.57-1.46)	0.69
Total	215	158	373
Study-wise significant association (P < 0.0029) are written in bold.
(a) Numbers may not add up to 100% of subjects due to genotyping failure. All samples that did not give a reliable result in the first round of genotyping were resubmitted to up to two additional rounds of genotyping. Data points that were still not filled after this procedure were left blank.
(b) Adjusted for country, age and gender.
Ng et. al. 2011
Conference abstract		MC1R variants, melanoma, UV
From abstract: "The best logistic regression model to predict disease status included genotype, total hours of sun exposure, and lifetime sunburns; however, odds ratios with this adjustment were unchanged from analysis with genotype alone."
From abstract: "While it is compelling to consider that this genetic risk could be modified by UV exposure, we did not identify a significant gene-environment interaction between MC1R and outdoor sun exposure variables in this preliminary analysis."
Olsen et. al. 2020
Table 4 Measures of ultraviolet exposure and risk of first invasive melanoma according to polygenic risk score (15 373 participants with genetic data; includes 173 cases)
	Tertile 1 (31 cases)		Tertile 2 (47 cases)		Tertile 3 (95 cases)
Variables	Crude HR (95% Cl)	Age and sex adjusted HR (95% Cl)	Crude HR (95% Cl)	Age and sex adjusted HR (95% Cl)	Crude HR (95% Cl)	Age and sex adjusted HR (95% Cl)	P-value*
Born in Australia
No	Reference	Reference	Reference	Reference	Reference	Reference
Yes	0.76 (0.33-1.77)	0.88 (0.38-2.04)	0.87 (0.42-1.80)	0.86 (0.41-1.78)	3.01 (1.32-6.86)	3.16 (1.39-7.22)	0.03
Sunburns as a youth (age 10—20 years)
Never	Reference	Reference	Reference	Reference	Reference	Reference
1-5 times	1.27 (0.17-9.55)	1.54 (0.20-11.7)	2.35 (0.32-17.4)	2.40 (0.33-17.4)	1.10 (0.26-4.62)	1.16 (0.28-4.85)
>=6 times	1.37 (0.19-10.1)	1.83 (0.25-13.5)	1.53 (0.20-1 1.4)	1.51 (0.20-11.2)	1.49 (0.36-6.13)	1.66 (0.41-6.73)	0.37
Sunbed use
Never	Reference	Reference	Reference	Reference	Reference	Reference
Ever	1.74 (0.67-4.53)	2.32 (0.92-5.82)	1.30 (0.55-3.07)	1.63 (0.69-3.86)	0.65 (0.28-1.48)	0.77 (0.34-1.74)	0.29
Number of skin cancers excised
None	Reference	Reference	Reference	Reference	Reference	Reference
1	1.87 (0.59-5.97)	1.68 (0.52-5.42)	2.83 (1.27-6.30)	2.79 (1.26-6.16)	1.24 (0.65-2.38)	1.16 (0.60-2.22)
>=2	4.40 (2.01-9.60)	3.72 (1.66-8.33)	3.06 (1.59-5.90)	2.79 (1.47-5.29)	2.05 (1.33-3.15)	1.85 (1.19-2.88)	0.28
Number of actinic lesions burnt or frozen off
None	Reference	Reference	Reference	Reference	Reference	Reference
1-5	1.30 (0.35-4.84)	1.26 (0.33-4.81)	1.27 (0.59-2.75)	1.24 (0.59-2.62)	1.74 (0.96-3.12)	1.61 (0.89-2.90)
>=6	7.47 (2.83-19.7)	6.74 (2.41-18.8)	1.75 (0.89-3.45)	1.55 (0.79-3.04)	2.28 (1.34-3.87)	1.97 (1.14-3.40)	0.03
*P-value for interaction.
Li et. al., 2007
TABLE 3 Adjusted Odds Ratios and 95% Confidence Intervals for Possible Gene-environment and Gene-gene Interactions Between Sun Exposure-Related Risk Factors and the Combined Neuronal Nitric Oxide Synthase Genotypes in Non-Hispanic White Patients With Cutaneous Melanoma and Controls*
Variable	Combined nNOS genotypes				P for interaction***
	Others		-84 GG/276 (CT + TT)
	No. of Cases/Controls	OR (95% CI)**	No. of Cases/Controls	OR (95% Cl)**
Skin color					0.62
Dark or brown	76/87	1.00 (Ref)	176/156	0.69 (0.44-1.07)
Fair	106/92	1.22 (0.81-1.83)	230/179	0.82 (0.51-1.32)
Hair color					0.91
Dark or brown	116/143	1.00 (Ref)	264/270	0.70 (0.48-1.02)
Blonde or red	66/35	1.52 (0.97-2.38)	142/61	0.96 (0.56-1.65)
Eye color					0.8
Other than blue	103/136	1.00 (Ref)	239/262	0.71 (0.48-1.05)
Blue	79/43	1.71 (1.12-2.61)	166/70	1.08 (0.66-1.76)
Tanning ability					0.6
Good	108/106	1.00 (Ref)	243/88	0.72 (0.49-1.05)
Poor	74/72	1.31 (0.86-2)	163/146	0.86 (0.51-1.44)
Lifetime no. of sunburns with blistering					0.017
None	33/89	1.00 (Ref)	120/161	0.36 (0.20-0.62)
>1	149/90	1.17 (0.78-1.74)	285/171	1.14 (0.72-1.79)
Freckling in the sun as a child					0.34
No	83/112	1.00 (Ref)	179/183	0.61 (0.40-0.94)
Yes	99/67	1.62 (108-2.41)	225/149	1.33(0.80-2.20)
Moles					0.002
No	52/50	1.00 (Ref)	84/117	1.46 (0.86-2.45)
Yes	126/80	4.92 (3.32-7.30)	317/118	2.33 (1.51-3.60)
Atypical nevi					0.93
No	159/126	1.00 (Ref)	348/207	0.79 (0.58-1.08)
Yes	16/3	3.91 (1.58-9.66)	44/6	6.77 (0.84-54.67)
First-degree relatives with any cancer					0.48
No	61/72	1.00 (Ref)	148/124	0.57 (0.35-0.93)
Yes	118/100	1.03 (0.71-1.50)	256/186	0.79 (0.52-1.22)
nNOS indicates neuronal nitric oxide synthase gene; G, guanine; C, cytosine; T, thymine; OR, odds ratio; 95% CI, 95% confidence interval; Ref, reference category.
* The number of indiiduals in some of the strata was less than the total number, because some individuals did not provide the information.
**ORS were obtained from a multivariate logistic regression model with adjustment for age, sex, skin color, eye color, hair color, tanning ability, lifetime number of sunburns with blistering, freckling in the sun as a child, presence of moles or atypical nevi, and family history of cancer in a logistic regression model.
***Obtained from logistic regression models with adjustment for age, sex, and the main effects of the interactive variables.
Li et. al. 2006 (Phamacogenetics)
Table 5 Adjusted odds ratios (ORs)" and 95% confidence intervals (CIs) for assessing gene-environment interactions between selected sun-exposure-related risk factors and the combined genotypes of the FAS and FASLG genes with cutaneous malignant melanoma risk in non-Hispanic whites
Variable	Adjusted OR (95% CI) (a)		P-value for interaction (b)
	0—3 risk alleles	4—8 risk alleles
Eye colour			0.038
Other	1.00 (reference)	2.10 (1.60-2.79)
Blue	4.63 (3.10-6.92)	3.98 (2.81-5.65)
Hair colour			0.194
Black or brown	1.00 (reference)	2.08 (1.59-2.71)
Blonde or red	4.03 (2.67-6.08)	4.17 (2.84-6.11)
Skin colour			0.85
Dark or brown	1.00 (reference)	2.18 (1.57-3.02)
Fair	2.04 (1.46-2.84)	2.66 (1.94-3.64)
Tanning ability			0.416
Good (high)	1.00 (reference)	2.20 (1.65-2.94)
Poor (low)	1.67 (1.19-2.36)	1.96 (1.41-2.70)
No. of lifetime sunburns with blistering			0.104
None	1.00 (reference)	2.56 (1.75-3.74)
>= 1	4.94 (3.46-7.07)	5.70 (4.04-8.03)
Freckling in the sun as a child			0.411
No	1.00 (reference)	2.16 (1.58-2.95)
Yes	2.88 (2.04-4.07)	3.38 (2.44-4.68)
Moles			0.302
No	1.00 (reference)	3.20 (2.1 6-4.75)
Yes	7.30 (5.1 1-10.42)	9.96 (7.10-13.98)
Dysplastic nevi			0.354
No	1.00 (reference)	2.81 (2.20-3.59)
Yes	6.69 (2.69-6.64)	14.98 (5.24-42.80)
First-degree relatives with any cancer			0.3
No	1.00 (reference)	1.85 (1.20-2.85)
Yes	2.01 (1.54-2.63)	2.60 (1.85-3.65)
(a) Adjusted for age and sex.
(b) P-values were obtained from logistic regression models with adjustment for age, sex, and the main effects of the interactive variables.
Li et. al. 2006 (Carcinogenesis)
From text: Table V..."results suggested there may be possible gene–environment interactions between known risk factors with the combined XRCC1and APE1 genotypes in the etiology of CM. However, with a Bonferroni correction for the adjustment for multiple comparisons, none of these results were statistically significant, suggesting larger sample size is needed for the confirmation of these findings…
Table V. Stratification analysis of the combined XRCC1and APEI genotypes associated with CM risk by selected variables
Variables (a)	Combined XRCC1 and APE1 genotypes OR (95% CI) (c) (Case/control)				P-value (b)
	XRCC1 APE1	XRCC1 APE1	XRCC1 APE1	XRCC1 APE1
	Arg/Arg Asp/Asp	Gln/Gln+Arg/Gln Asp/Asp	Arg/Arg GiulG1u+Asp/G1u	GiulG1u+Asp/G1u Gin/G1n+Arg/G1n
Skin color
Dark or brown	1.00 (28/29)	2.20 (0.98-4.90) (51/35)	1.00 (0.49-2.04) (77168)	0.70 (0.35-1.39) (97/113)	0.008
Fair	1.00 (49/29)	0.59 (0.24-1.48) (54/42)	0.45 (0.20-1.02) (97/83)	0.53 (0.24-1.18) (136/105)	0.8
Hair color
Black or brown	1.00 (49/47)	1.20 (0.60-2.39) (69/59)	0.66 (0.36-1.21) (112/120)	0.57 (0.31-1.02) (149/179)	0.031
Blonde or red	1.00 (28/10)	1.28 (0.41-4.04) (36/17)	0.88 (0.32-2.40) (62/30)	0.88 (0.34-2.28) (84/37)	0.671
Eye color
Other than blue	1.00 (41/49)	1.73 (0.85-3.52) (66/59)	0.91 (0.48-1.72) (98/113)	0.82 (0.45-1.50) (136/166)	0.101
Blue	1.00 (36/8)	0.64 (0.20-2.00) (39/18)	0.44 (0.16-1.19) (75/37)	0.39 (0.15-1.04) (97/51)	0.196
Lifetime no. of sunburns with blistering
None	1.00 (26/30)	1.08 (0.41-2.86) (28/40)	0.66 (0.28-1.52) (45/66)	0.51 (0.23-1.15) (55/107)	0.076
>1	1.00 (51/27)	1.37 (0.64-2.90) (77/37)	0.75 (0.38-1.47) (128/84)	0.69 (0.36-1.31) (178/110)	0.113
Tanning ability
Good	1.00 (46/33)	2.10 (1.02-4.30) (70/43)	0.81 (0.44-1.52) (109/95)	0.71 (0.39-1.31) (132/126)	0.027
Poor	1.00 (31/25)	0.39 (0.12-1.22) (35/34)	0.56 (0.19-1.61) (69/55)	0.44 (0.16-1.21) (101/91)	0.4
Freckling in the sun as a child
No	1.00 (34/34)	1.22 (0.56-2.69) (46/50)	0.69 (0.34-1.38) (76197)	0.83 (0.43-1.63) (107/114)	0.813
Yes	1.00 (43/23)	1.22 (0.48-3.12) (59/27)	0.74 (0.33-1.66) (97/53)	0.46 (0.21-0.99) (125/103)	0.005
Moles
No	1.00 (18/14)	0.52 (0.19-1.42) (22/28)	0.54 (0.22-1.34) (49/49)	0.36 (0.15-0.88) (47/73)	0.06
Yes	1.00 (59/25)	2.03 (0.96-4.30) (82/25)	0.80 (0.43-1.50) (123/61)	0.83 (0.45-1.51) (180/89)	0.183
Dysplastic nevi
No	1.00 (70/39)	1.28 (0.70-2.31) (95/46)	0.72 (0.43-1.22) (150/100)	0.64 (0.39-1.06) (192/147)	0.031
Yes	1.00 (5/0)	0.06 (0.001-999) (8/1)	0.002 (0.001-999) (17/3)	0.82 (0.001-999) (30/6)	0.064
First degree relatives with any cancer
No	1.00 (23/19)	1.25 (0.48-3.25) (40/27)	0.50 (0.21-1.19) (58/58)	0.68 (0.29-1.56) (90/89)	0.696
Yes	1.00 (54/33)	1.25 (0.59-2.65) (65/44)	0.89 (0.46-1.71) (115/83)	0.59 (0.31-1.11) (139/119)	0.01
(a) The sum of the numbers of subjects in some of the strata was less than the total number of subjects because some subjects did not provide the information.
(b) P values for gene—gene interaction were obtained from a multivariate logistic regression models with adjustment for all selected variables included in Table 1.
(c) ORS were obtained from a multivariate logistic regression model with adjustment for all selected variables included in Table 1.
Kricker et. al. 2010
Table 2 Association between MCIR genotype and sun exposure in 2,893 GEM participants
MC1R genotype	Sun exposure	SPM	MPM	OR (95% CI) (a)	p value	OR (95% Cl) (a)
		n = 1875	n = 1018	Stratified		Joint
Beach and water activities from age 15
No R	None	248	68	1		1
	Any	733	380	1.94 (1.40-2.70)	<0.001	1.94 (1.41-2.68)
Any R	None	236	129	1		1.83 (1.25-2.66)
	Any	644	438	1.39 (1.05-1.84)	0.02	2.44 (1.77-3.37)
						p for interaction = 0.08
Average annual lifetime ambient UV
No R	369-848 KJ/m2	573	179	1		1
	849-1,500 KJ/m2	359	249	1.49 (0.85-2.62)	0.17	1.58 (1.02-2.44)
Any R	369-848 KJ/m2	495	212	1		1.34 (1.03-1.73)
	849-1,500 KJ/m2	350	336	1.69 (0.97-2.96)	0.07	2.15 (1.39-3.31)
						p for interaction = 0.93
Early life ambient UV (b)
No R	371-853 KJ/m2	563	193	1		1
	854-1,520 KJ/m2	387	241	1.24 (0.81-1.92)	0.32	1.31 (0.93-1.86)
Any R	371-853 KJ/m2	483	236	1		1.33 (1.03-1.71)
	854-1,520 KJ/m2	374	320	1.45 (0.96-2.18)	0.08	1.83 (1.29-2.58)
						p for interaction = 0.81
Any R includes R151C, R160W, D294H, and D84E•, no R includes r in the absence of R and con/con. Individuals with missing data for a sun exposure variable were excluded from that analysis
(a) Odds ratio (OR) and 95% confidence interval (CI) adjusted for age, sex, age * sex, center, ancestry, and pigment score (continuous)
(b) Early life ambient UV was the average at birth and age 10
Table 3 Association between sun exposure and MCIR genotype in two categories of body site
MC1R	Sun exposure	Head and neck				Other body sites				p value (b)
		SPM n	MPM n	OR (95% Cl) (a) Stratified	OR (95% Cl) (a) Joint	SPM n	MPM n	OR (95% Cl) (a) Stratified	OR (95% Cl) (a) Joint
Average annual beach and water activities from age 15
No R	none	45	22	1	1	202	45	1	1
	any	110	99	1.76 (0.89 —3.49)	1.91 (0.99-3.72)	619	281	2.02 (1.37-2.98)	2.05 (1.40-3.00)
Any R	None	41	30	1	1.64 (0.74-3.65)	193	99	1	1.97 (1.27-3.05)
	Any	84	97	1.59 (0.82-3.08)	2.41 (1.23-4.71)	551	340	1.39 (1.02-1.91)	2.61 (1.79-3.81)
					p interaction = 0.56				p interaction = 0.08	0.89
Average annual lifetime ambient UV (KJ/m2)
No R	369-848	86	44	1	1	483	135	1	1
	849-1,500	58	74	3.07 (1.09-8.70)	3.38 (1.43-8.00)	301	174	1.20 (0.60-2.40)	1.28 (0.77-2.12)
Any R	369-848	59	46	1	1.82 (0.97-3.41)	425	166	1	1.30 (0.97-1.74)
	849-1,500	58	76	2.03 (0.54-7.68)	3.22 (1.38-7.54)	292	259	1.51 (0.80-2.85)	1.89 (1.14-3.14)
					p interaction = 0.16				p interaction = 0.52	0.16
Early life ambient UV (c) (KJ/m2)
No R	252-813	91	45	1	1	468	148	1	1
	814-1,723	57	74	4.23 (1.76-10.20)	3.66 (1.76-7.63)	330	166	0.82 (0.49-1.37)	0.96 (0.64—1.44)
Any R	252-813	57	55	1	2.26 (1.25-4.09)	415	181	1	1.21 (0.92-1.61)
	814-1,723	62	71	1.04 (0.40-2.68)	3.03 (1.46-6.30)	312	248	1.45 (0.91-2.30)	1.52 (1.02-2.26)
					p interaction = 0.01				p interaction = 0.18	0.01
Any R includes R151C, R160W, D294H, and D84E; no R includes r in the absence of R and con/con. Individuals with missing data for a sun exposure variable or body site were excluded from that analysis
(a) Odds ratio (OR) and 95% confidence interval (CI) adjusted for age, sex, age * sex, center, ancestry, and pigment score (continuous)
(b) P value for three-way interaction of MCIR by sun exposure by body site
(c) Early life ambient UV was the average at birth and age 10
Berwick et. al. 2010
Table 1. Analyses of the associations of MPM with sun-exposure measures stratified by CDKN2A mutational status
Mutational status	Exposure	SPM n=2,469	MPM n=1,207	OR-crude (95% CI)	OR-adjusted (95% CI)*	p**	p***
UVE at age 10 (kJ/m2)
No mutation	303-912	1230	463	1	1
	913-2,084	1042	643	1.64 (1.42, 1.89)	1.26 (0.95, 1.67)
	Missing	167	66
With mutation	303-912	17	15	1	1
	913-2,084	12	20	1.89 (0.69, 5.12)	1.18 (0.39, 3.54)	0.92	0.83
	Missing	1	0
Sunny holiday-average hours per year
No mutation	0-19	1013	406	1	1
	20-678	969	454	1.17 (0.99, 1.37)	1.33 (1.11, 1.59)
	Missing	457	312
With mutation	0-19	12	11	1	1
	20-678	14	16	1.25 (0.42, 3.69)	0.92 (0.28, 2.99)	0.55	0.24
	Missing	4	8
Beach and waterside activities-average hours per year
No mutation	0-24	1203	570	1	1
	25-1,857	1164	575	1.04 (0.91, 1.20)	1.20 (1.02, 1.41)
	Missing	72	27
With mutation	0-24	7	10	1	1
	25-1,857	23	25	0.76 (0.25 2.33)	0.87 (0.26, 2.85)	0.59	0.41
	Missing	0	0
Lifetime painful or blistering sunburns
No mutation	0-10	1362	613	1	1
	11-700	1023	533	1.16 (1.01, 1.33)	1.33 (1.13, 1.56)
	Missing	54	26
With mutation	0-10	18	21	1	1
	11-700	12	14	1.00 (0.37, 2.71)	0.99 (0.33, 2.91)	0.59	0.25
	Missing	0	0
Lifetime painful or blistering burns to the site of the melanoma
No mutation	None	1310	522	1	1
	Any	945	544	1.45 (1.25, 1.67)	1.49 (1.27, 1.77)
	Missing	184	106
With mutation	None	13	22	1	1
	Any	11	13	0.69 (0.25, 1.94)	0.57 (0.19, 1.74)	0.09	0.09
	Missing	6	0
Abbreviations: CI, confidence interval; MPM, multiple primary melanoma; OR, odds ratio; SPM, single primary melanoma; UVE, erythemal UVR.
*Analyses are adjusted for age, sex, age–sex interaction, center, and ability to tan.
**Multiplicative interaction using categories of sun exposure.
***Multiplicative interaction using continuous values of sun exposure.
Mandelcorn-Monson et. al. 2011
Table 3	Main effects of sun exposure and joint effects of sun exposure and VDR polymorphisms*
	SPM	MPM	OR	95% Cl	P-value	Bsml	SPM	MPM	OR	95% Cl	Fokl	SPM	MPM	OR	95% Cl
UVE10
Low	1109	437	1.00	Ref		bb	397	150	1.00		FF	401	142	1.00
						bB	527	201	0.99	0.76, 1.31	Ff	498	212	1.15	0.87, 1.52
						BB	154	74	1.34	0.93, 1.94	ff	162	66	1.20	0.82, 1.76
High	937	650	1.37	1.01, 1.84	0.02	bb	315	194	1.22	0.83, 1.79	FF	319	233	1.53	1.05, 2.23
						bB	404	277	1. 39	0.96, 2.02	Ff	416	267	1.33	0.92, 1.92
						BB	151	117	1.47	0.97, 2.22	ff	130	96	1.50	0.97, 2.33
P for interaction										0.86					0.27
Waterside recreation
None	511	204	1.0	Ref		bb	175	63	1.00		FF	177	72	1.00
						bB	232	92	1.00	0.67, 1.51	Ff	235	93	0.83	0.55, 1.23
						BB	92	41	1.14	0.68, 1.89	ff	83	26	0.74	0.42, 1.29
Any	1533	881	1.54	1.25, 1.89	<0.0001	bb	556	288	1.42	0.99, 2.02	FF	554	317	1.35	10.96, 1.89
						bB	715	395	1.56	1.10, 2.21	Ff	698	396	1.36	0.97, 1.89
						BB	217	155	1.92	1.30, 2.85	ff	214	135	1.53	1.04 2.26
P for interaction										0.59					0.61
Sunny holidays
Low	881	386	1.0	Ref		bb	299	127	1.00		FF	314	127	1.00
						bB	715	395	1.11	0.82, 1.49	Ff	388	169	1.08	0.79, 1.46
						BB	217	155	1.21	0.8, 1.80	ff	125	62	1.15	0.77, 1.73
High	860	440	1.33	1.10, 1.61	<0.005	bb	327	137	1.21	0.88, 1.67	FF	301	163	1.48	1.08, 2.03
						bB	376	199	1.52	1.13, 2.06	Ff	387	198	1.33	0.99, 1.79
						BB	117	77	1.82	1.22, 2.73	ff	121	54	1.36	0.89, 2.08
P for interaction										0.41					0.32
*Adjusted for age (continuous), sex, age x sex, center, ability to tan and family history of melanoma.
He et. al. 2010
Table 2 Interactions between the CAT C-262T genetic polymorphism and history of severe sunburns and total carotenoid intake on melanoma risk.
	Low (a)		High (a)
	Cases/controls	OR (95% CI)	Cases/controls	OR (95% CI)
History of severe sunburns (b)
CC	39/213	1.00 (Ref.)	62/187	1.03 (0.63-1.69)
TC+TT	11/110	0.50 (0.24-1.06)	51/103	1.73 (1.02-2.92)
p, interaction			0.008
Total carotenoid intake (c)
CC	75/242	1.00 (Ref.)	50/268	0.63 (0.41-0.97)
TC+TT	38/152	0.80 (0.50-1.29)	44/127	1.23 (0.77-1.97)
p, interaction			0.01
(a) Low and high categories are based on median values of the control group: history of severe sunburns, 2 blisters; total carotenoid intake, 9082 IU/day.
(b) Unconditional logistic regression adjusted for age, constitutional susceptibility score (tertiles), family history of skin cancer (yes/no), sunlamp use or tanning salon attendance (yes/no), cumulative sun exposure while wearing a bathing suit (tertiles), and geographic region.
(c) Unconditional logistic regression adjusted for age, constitutional susceptibility score (tertiles), family history of skin cancer (yes/no), the number of lifetime severe sunburns that blistered (none, 1—5, 6—11, >11), sunlamp use or tanning salon attendance (yes/no), cumulative sun exposure while wearing a bathing suit (tertiles), and geographic region.
Chahal et. al. 2016
Supplementary Table 15. Interaction analysis for hair color, number of sunburns, tanning ability, and UVB exposure in stage 2.
				Stage 2
SNP	Region	Gene	Maj/ min	P for SNP	Int P hair color	Int P sunburn	Int P tan	Int P UVB	Note
rs12203592	6p25.3	IRF4	C/T	1.5e-11	0.0147	0.1269	0.0231	0.1574	PC
rs1805007	16q24.3	MC1R	C/T	1.9e-09	0.2617	0.0553	0.4527	0.8077	PC
rs12210050	6p25.3	EXOC2	C/T	4.5e-07	0.34	0.9371	0.2096	0.5712	PC
rs214785	20p13	TGM3	T/C	1.2e-05	0.6537	0.1576	0.7358	0.4297	PC
rs35407	5p13.2	SLC45A2	G/A	7.4e-05	0.7456	0.7548	0.9102	0.0587	PC
rs6059655	20q11.22	RALY	G/A	0.0028	0.0894	0.5644	0.5252	0.1697	PC
rs57142672	1p36.13	RCC2	A/G	0.0034	0.9476	0.6069	0.3238	0.5949	PC
rs73635312	10p14	GATA3	G/A	0.00023	0.5108	0.6284	0.8583	0.3658	PC
rs1126809	11q14.3	TYR	G/A	0.13	0.5733	0.1951	0.0711	0.06	PC
rs421284	5p15.33	CLPTM1L	T/C	0.028	0.1991	0.2146	0.4098	0.8742	PC
rs2080303	2q33.1	ALS2CR12	C/T	0.00019	0.9261	0.7925	0.0471	0.912	PC
rs61824911	1q42.13	RHOU	A/G	0.14	0.5005	0.3275	0.8657	0.4982	PC
rs12916300	15q13.1	OCA2	T/C	0.0005	0.1479	0.1949	0.148	0.4302	PC
rs141115006	8q22.2	RGS22	C/T	0.0051	0.9034	0.6912	0.074	0.8917	PC
rs10093547	8q21.11	ZFHX4	T/G	0.00027	0.0971	0.811	0.859	0.4303	PC
rs7874604	9p21.3	CDKN2B	T/C	0.0038	0.1196	0.0281	0.4439	0.2258	PC
rs11170164	12q13.13	KRT5	C/T	3.7e-06	0.9566	0.1993	0.9099	0.6325	PC
rs78378222	17p13.1	TP53	T/G	0.004	0.8911	0.7125	0.0881	0.1847	PC
rs157935	7q32.3	KLF14	T/G	0.023	0.4197	0.7012	0.6323	0.5127	PC
rs57244888	2p24.3	MYCN	T/C	0.44	0.8525	0.9742	0.5191	0.8522	PC
rs7335046	13q32.3	UBAC2	C/G	0.00025	0.4801	0.7122	0.8656	0.1632	PC
rs2116709	3p13	FOXP1	A/T	0.00061	0.017	0.8123	0.0234	0.0453	N
rs10810657	9p22.2	BNC2	A/T	5.7e-05	0.0268	0.6183	0.1503	0.4562	N
rs191177147	3q28	LPP	G/T	0.001	0.0002	0.9832	0.7416	0.8174	N
rs9275642	6p21.32	HLA-DQA2	C/T	0.027	0.8354	0.4512	0.2499	0.9685	N
rs73183643	7q22.1	CUX1	G/A	0.00023	0.7846	0.9846	0.7022	0.6498	N
rs11993814	8q21.13	ZBTB10	C/T	0.045	0.4267	0.4773	0.6854	0.7465	N
rs2776353	21q22.3	LINC00111	A/T	0.00077	0.6476	0.7809	0.1028	0.2998	N
rs10425559	19p13.3	PLIN3	G/A	0.84	0.0058	0.9691	0.9614	0.5868	N
rs1050529	6p21.33	HLA-B	C/T	0.27	0.2365	0.162	0.7724	0.1615	N
rs7776701	7p12.3	TNS3	C/T	0.51	0.6746	0.4589	0.3433	0.0521	N
rs9267650	6p21.3	NEU1	A/T	0.2	0.7232	0.4631	0.688	0.7657	N
rs7907606	10q24.3	OBFC1	T/G	0.024	0.0505	0.5912	0.0194	0.397	N
rs4710154	6q27	MIR3939	A/T	0.043	0.0021	0.9838	0.8908	0.5559	N
rs2294214	6p22.3	CASC15	A/C	5.9e-05	0.2909	0.3244	0.3393	0.0895	N
"P for SN" refers to logistic regression P-value in stage 2, "Int" to interaction, "PC" to previously confirmed susceptibility locus, and "N" to novel susceptibility locus.
Lin et. al. 2017
From text: "...interaction between the level of sun exposure and rs79824801 on BCC risk (p for interaction = 0.02). For the other index SNPs, no significant interaction was observed."
From text: "...interaction analyses between polymorphisms and pigment score on BCC risk, there were no statistically significant interactions observed for all index SNPs (p values for interaction tests > 0.05) (data not shown). When further stratified by pigment score (low, intermediate or high), no significant difference was observed (p for heterogeneity > 0.05) (data not shown)."
Supplementary Table 4. Stratification analysis of rs79824801 by the sun exposure levels among the pooled population of Harvard dataset.
Sun exposure	Major/Minor	MAF	OR (95% CI)	P	Phet
Low	T/C	0.07	1.30 (1.11-1.54)	1.58×10–3	0.05
Intermediate	T/C	0.07	1.13 (0.95-1.35)	1.76×10–1
High	T/C	0.07	0.98 (0.83-1.15)	7.80×10–1
All participants from in Harvard cohort were pooled together and grouped into three categories (low, intermediated and high) according to the tertiles of sun exposure levels among controls.
Nelson et. al. 2002
From text: "We compared the Log-likelihood scores of the logistic models with and without an interaction term, keeping genotype as a three-level variable (tests were done with 2 d.f.). For ionizing radiation, there was no evidence of interaction with either BCC (P < 0.8) or SCC (P < 1.0). There was limited evidence of interaction for sunburns and BCC (P < 0.2); however, the difference in models w…
Table 3 Regression model for the joint effects of XRCC1 genotype and sunburn*					Table 4 Association of SCC and sunburn within XRCC1 genotype strata **
Lifetime sunburns	XRCCI genotype	ß coefficient	OR (95% CI)			Wild type (arg/arg)	Heterozygote (arg/gln)	Variant (gln/gln)
BCC					Lifetime sunburns
0—2	Arg/arg		Ref		0—2	Ref	Ref	Ref
0—2	Arg/gln	-0.22	0.8 (0.6-1.2)		>=3	1.5 (0.9-25)	1.6 (0.9-2.6)	6.8 (2.4-19.2)
0—2	Gln/gln	-0.69	0.5 (0.3-0.9)		** ORS and CI are derived from the ß coefficients of the joint effect model (given in Table 3).
>=3	Arg/arg	0.21	1.2 (0.8-1.9)
>=3	Arg/gln	0.4	1.5 (1.0-23)
>=3	Gln/gln	0.25	1.3 (0.7-2.4)
SCC
0—2	Arg/arg		Ref
0—2	Arg/gln	0.01	1.0 (0.6-1.6)
0—2	Gln/gln	-1.34	0.3 (0.1-0.6)
>=3	Arg/arg	0.4	1.5 (0.9-2.5)
>=3	Arg/gln	0.45	1.6 (0.9-2.6)
>=3	Gln/gln	0.57	1.8 (0.8-3.8)
*ORs adiusted for age. sex. and tendency to burn.
Nelson et. al. 2005
From text: "Formal tests of interaction between the XPC PAT polymorphism and the following dichotomized exposure terms revealed no significant interactions: average hours sun exposure per week, sunburn history, or history of ionizing radiation therapy (data not shown)."
Welsh et. al. 2008
Table II. Association of HAL SNP 1439V and its interaction with sunburns in SCC and BCC in New Hampshire Caucasians collected by the New Hampshire Health Study between 1993 and 2000
HAL genotype	BCC			SCC
	AA	AG	GG	AA	AG	GG
OR (95% CI) (a)	Referent	1.0 (0.8-1.3)	1.2 (0.8-1.9)	Referent	1.1 (0.9-1.4)	1.2 (0.7-1.9)
Cases/controls	526/484	298/269	54/41	395/484	235/269	41/41
History of severe sunburns (b)
No/low (0-3)
OR (95% CI)	Referent	0.9 (0.7-1.2)	0.9 (0.5-1.6)	Referent	1.0 (0.7-1.3)	0.8 (0.4-1.4)
Cases/controls	271/304	144/182	25/31	202/304	117/182	17/31
High (>=4)
OR (95% CI)	1.3 (1.0-1.7)	1.6 (1.2-2.2)	2.7 (1.3-5.8)	1.5 (1.1-1.9)	1.8 (1.3-2.5)	3.4 (1.6-7.5)
Cases/controls	255/180	154/87	29/10	193/180	118/87	24/10
	Interaction P-value = 0.040			Interaction P-value = 0.018
(a) ORs adjusted for gender, age at diagnosis, pigmentation and lifetime number of severe sunburns.
(b) ORS adjusted for gender, age at diagnosis and pigmentation.

## Sheet: collated_results
Additional information: GxE results as they were collected from the included studies.
Citation	source	cancer	model /analysis	Gene (G)	Exposure	effect measure		pvalue	Notes from the text
Li 2006 (Pharmacogenetics & Genomics)	M. D. Anderson Cancer Center	melanoma	multivariate logistic regression	FAS & FASLG combined genotypes		OR 0-3 risk alleles	OR 4-8 risk alleles	p-value for interaction
					eye color (other/blue)	1.00 (reference) 4.63 (3.10–6.92)	2.10 (1.60–2.79) 3.98 (2.81–5.65)	0.038
					hair color (dark / fair)	1.00 (reference) 4.03 (2.67–6.08)	2.08 (1.59–2.71) 4.17 (2.84–6.11)	0.194
					skin color (dark / fair)	1.00 (reference) 2.04 (1.46–2.84)	2.18 (1.57–3.02) 2.66 (1.94–3.64)	0.85
					tanning ability (good / poor)	1.00 (reference) 1.67 (1.19–2.36)	2.20 (1.65–2.94) 1.96 (1.41–2.70)	0.416
					no of lifetime sunburns (none / >1)	1.00 (reference) 4.94 (3.46–7.07)	2.56 (1.75–3.74) 5.70 (4.04–8.03)	0.104
					freckling in the sun as a child (no / yes)	1.00 (reference) 2.88 (2.04–4.07)	2.16 (1.58–2.95) 3.38 (2.44–4.68)	0.411
					moles (no / yes)	1.00 (reference) 7.30 (5.11–10.42)	3.20 (2.16–4.75) 9.96 (7.10–13.98)	0.302
					dysplastic nevi (no / yes)	1.00 (reference) 6.69 (2.69–6.64)	2.81 (2.20–3.59) 14.98 (5.24–42.80)	0.354
					first degree relatives with cancer (no / yes)	1.00 (reference) 2.01 (1.54–2.63)	1.85 (1.20–2.85) 2.60 (1.85–3.65)	0.3
Li 2006 (Carcinogenesis)	M. D. Anderson Cancer Center	melanoma	stratified analyses for the GxG between the APE1 and XRCC1 genotypes by risk factor	APE1 and XRCC1 combined genotype				stratfied G-G pvalue	with dichotomized the APE1 and XRCC1 combinedgenotypes, there was no statistical evidence for GxE in multivariate logistic regression or in additive interaction models (data not shown) // not Bonferronicorrected, "with a Bonferroni correction for the adjustment for multiple comparisons, none of these results were statistically significant"
					eye color			0.008 / 0.800
					hair color			0.031 / 0.671
					skin color			0.101 / 0.196
					tanning ability			0.076 / 0.113
					no of lifetime sunburns			0.027 / 0.400
					freckling in the sun as a child			0.813 / 0.005
					moles			0.060 / 0.183
					dysplastic nevi			0.031 / 0.064
					first degree relatives with cancer			0.696 / 0.010
Li 2007	M. D. Anderson Cancer Center	melanoma	logistic regression models with adjustment for age, sex, and the main effects of the interactive variables	combined nNOS genotypes		OR others	OR 84 GG/276 (CT + TT)	p for interaction	"However, with a Bonferroni correction for the adjustment for multiple comparisons, these results were not statistically significant"
					skin color	1.22 (0.81–1.83)	0.69 (0.44–1.07) 0.82 (0.51–1.32)	0.62
					hair color	1.52 (0.97–2.38)	0.70 (0.48–1.02) 0.96 (0.56–1.65)	0.91
					eye color	1.71 (1.12–2.61)	0.71 (0.48–1.05) 1.08 (0.66–1.76)	0.8
					tanning ability	1.00 (Ref) 1.31 (0.86–2)	0.72 (0.49–1.05) 0.86 (0.51–1.44)	0.6
					no of lifetime sunburns	1.17 (0.78–1.74)	0.36 (0.20–0.62) 1.14 (0.72–1.79)	0.017
					freckling in the sun as a child	1.62 (108–2.41)	0.61 (0.40–0.94) 1.33(0.80–2.20)	0.34
					moles	4.92 (3.32–7.30)	1.46 (0.86–2.45) 2.33 (1.51–3.60)	0.002
					atypical nevi	3.91 (1.58–9.66)	0.79 (0.58–1.08) 6.77 (0.84–54.67)	0.93
					first degree relatives with cancer	1.03 (0.71–1.50)	0.57 (0.35–0.93) 0.79 (0.52–1.22)	0.48
Kricker 2010	GEM	MPM/SPM	multiplicative scale for MC1R and sun exposure, phenotype and sun exposure, and MC1R and phenotype; SPM vs MPM	MC1R genotype		OR no R	OR Any R	p-interaction	Any R includes R151C, R160W, D294H, and D84E•, no R includes r in the absence of R and con/con. There was no consistent pattern of modification of effects of phenotype by MC1R genotype: p for interaction [0.20 for each of skin color, hair color, freckling, ability to tan, and pigment score (results not shown).
					Beach and water activities from age 15 (none / any)	1.0 / 1.94 (1.41–2.68)	1.83 (1.25–2.66) / 2.44 (1.77–3.37)	0.08
					Average annual lifetime ambient UV (low / high)	1.0 / 1.58 (1.02–2.44)	1.34 (1.03–1.73) / 2.15 (1.39–3.31)	0.93
					Early life ambient UV (low / high)	1.0 / 1.31 (0.93–1.86)	1.33 (1.03–1.71) /1.83 (1.29–2.58)	0.81
Berwick 2010	GEM	single / multiple melanome	multiplicative interaction categories of sun exposure or continuous values of sun exposure.	CDKN2A		OR no mutation / with mutation	p-interaction (categories)	p-interaction (continuous)
					UVE at age 10	1.26 (0.95, 1.67) / 1.18 (0.39, 3.54)	0.92	0.83
					Sunny holiday	1.33 (1.11, 1.59) / 0.92 (0.28, 2.99)	0.55	0.24
					Beach and waterside acitivities	1.20 (1.02, 1.41) / 0.87 (0.26, 2.85)	0.69	0.41
					lifetime sunburns	1.33 (1.13, 1.56) / 0.99 (0.33, 2.91)	0.59	0.25
					lifetime sunburns to the melanoma site	1.49 (1.27, 1.77) / 0.57 (0.19, 1.74)	0.09	0.09
MandelcornMonson 2011	GEM	multiple melanoma (SPM as controls)	multiplicative interaction, joint effects of VDR polymosrphisms (Bsml and Fokl)	VDR FokI and Bsml polymorphisms	UVE10	(see sheet 1 for OR by genotype)	Bsml	0.86
							Fokl	0.27
					waterside recreation		Bsml	0.59
							Fokl	0.61
					sunny holidays		Bsml	0.41
							Fokl	0.32
Ng 2011	Minnesota	melanoma		MC1R variants	sun exposure			0.06
Nelson 2002	New Hampshire	BCC and SCC	multiplicative; Loglikelihood test comparing a “full” model with gxe term and a “reduced” model without	XRCC1		OR (SCC & XRCC1 genotype)			For ionizing radiation, there was no evidence of interaction with either BCC (P < 0.8) or SCC (P < 1.0). There was limited evidence of interaction for sunburns and BCC (P < 0.2); however, the difference in models with and without the sunburn interaction terms was statistically significant for SCC (P < 0.02).
						Wild type (arg/arg)	Heterozygote (arg/gln)	Variant (gln/gln)
					lifetime sunburns >=3 (Ref 0-2 suburns)	1.5 (0.9-25)	1.6 (0.9-2.6)	6.8 (2.4-19.2)
								p-value
					ionizing radiation			BCC <0.8
								SCC <1.0
Nelson 2005	New Hampshire	BCC and SCC	multiplicative; Loglikelihood test comparing a “full” model with gxe term and a “reduced” model without	XPC PAT allele	sun exposure	BCC (OR 0.8, 95% CI 0.7–1.1)		not significant, data not shown
						SCC (OR 0.8, 95% CI 0.5– 1.1)
Welsh 2008	New Hampshire	BCC and SCC	multiplicative; models with and without cross product interaction term	HAL locus as a binary variable with dominant inheritance	history of severe sunburns	OR AG	OR GG	interaction p-value
					BCC no/low (0-3)	0.9 (0.7-1.2)	0.9 (0.5-1.6)	0.04
					BCC high (>=4)	1.6 (1.2-2.2)	2.7 (1.3-5.8)
					SCC no/low (0-3)	1.0 (0.7-1.3)	0.8 (0.4-1.4)	0.018
					SCC high (>=4)	1.8 (1.3-2.5)	3.4 (1.6-7.5)
He 2010	Nurses	Melanoma, BCC, SCC	dominant model for genotypes & dichotomized environmental exposures; single multiplicative interaction term	GPX1 and CAT genes		OR CAT C-262T
					history of severe sunburns	CC	TC+TT	p-interaction
					Low	Ref	0.50 (0.24-1.06)
					High	1.03 (0.63-1.69)	1.73 (1.02-2.92)	0.008
Olsen 2020	Qskin	invasive melanoma / invasive plus in situ		PGS		Adjusted HR Tertile 1	Adjusted HR Tertile 2	Adjusted HR Tertile 3	p-value for interaction
					Born in Australia Yes (Ref No)	0.88 (0.38-2.04)	0.86 (0.41-1.78)	3.16 (1.39-7.22)	0.03
					Number of Actinic Lesions 1-5 (Ref None)	1.26 (0.33-4.81)	1.24 (0.59-2.62)	1.61 (0.89-2.90)
					Number of Actinic Lesions >=6 (Ref None)	6.74 (2.41-18.8)	1.55 (0.79-3.04)	1.97 (1.14-3.40)	0.03
Rizzato 2011	Hungary, Romania and Slovakia	BCC		IL10, IL1A, IL1B, IL1RN, IL2, IL8, IL4, IL12, TNF, IL6, IFNG	ILIB, rs1143627			P-trend	For all the 17 SNPs, we have thoroughly analyzed all the possible pairwise G–G and G–E interactions using the MDR method with 10 fold crossvalidation. This did not reveal any statistically significant interaction (the best model described had crossvalidation consistency 7/10, test balance accuracy 0.58, OR 1.99, 95% CI 0.92–4.33, Pvalue = 0.08).
					Tanning/no change			0.0019
					TNF, rs1800629
					Blistered/burnt			0.0005
Chahal 2016	23&Me, Nurses, Professionals	BCC		31 GWAS signnificant loci	hair color, sunburn, tan, uvb		only significant interaction is with hair color	0.0002
Lin 2017	Nurses, Professionals	BCC		2,540 independent SNPs across VDR binding sites	sun exposure & BCC		rs79824801	0.02	there were no statistically significant interactions observed for all index SNPs (p values for interaction tests > 0.05) (data not shown). When further stratified by pigment score (low, intermediate or high), no significant difference was observed (p for heterogeneity > 0.05) (data not shown)
